# Supplementary material for: Cytotoxic Drimane-Type Sesquiterpenes from Co-Culture of the Marine-Derived Fungi Aspergillus carneus KMM 4638 and Beauveria felina (=Isaria felina) KMM 4639
Source: Mar Drugs. 2022 Sep 19;20(9):584. doi: 10.3390/md20090584 (PMC9504587; doi:10.3390/md20090584)
Supplement: Supplementary file 1 [file marinedrugs-20-00584-s001.zip]

Archive with 1 entries (1 files):
- marinedrugs-1889253-supplementary.pdf
